# Supplementary material for: Dioxepine-Peri-Annulated PMIs—Synthesis and Spectral and Sensing Properties
Source: Sensors (Basel). 2023 Mar 7;23(6):2902. doi: 10.3390/s23062902 (PMC10058915; doi:10.3390/s23062902)
Supplement: Supplementary file 1 [file sensors-23-02902-s001.zip]

Archive with 1 entries (1 files):
- sensors-2210166-supplementary.pdf
